# Supplementary material for: A powerful machine learning approach to identify interactions of differentially abundant gut microbial subsets in patients with metastatic and non-metastatic pancreatic cancer
Source: Gut Microbes. 2024 Jul 7;16(1):2375483. doi: 10.1080/19490976.2024.2375483 (PMC11229760; doi:10.1080/19490976.2024.2375483)
Supplement: Supplemental Material [file KGMI_A_2375483_SM3378.zip]

Archive with 1 entries (1 files):
- Supplementary Methods.docx
